# Supplementary material for: Evaluation of a Treadmill-Based Submaximal Fitness Test in Pugs, and Collecting Breed-Specific Information on Brachycephalic Obstructive Airway Syndrome
Source: Animals (Basel). 2022 Jun 19;12(12):1585. doi: 10.3390/ani12121585 (PMC9219451; doi:10.3390/ani12121585)
Supplement: Supplementary file 1 [file animals-12-01585-s001.zip]

Archive with 2 entries (2 files):
- S1 Questionnaire.pdf
- Tables S1 and S2.pdf
